# Supplementary material for: Ginkgo biloba DFR2 Gene Remodels the Flavonoid Metabolic Network in Transgenic Nicotiana benthamiana
Source: Plants (Basel). 2026 Apr 27;15(9):1331. doi: 10.3390/plants15091331 (PMC13164805; doi:10.3390/plants15091331)
Supplement: Supplementary file 1 [file plants-15-01331-s001.zip]

Archive with 1 entries (1 files):
- plants-4226728-supplementary.pdf
